# Supplementary material for: Bioelectrical Activity of Masticatory Muscles and Postural Stability Across TMD Subtypes
Source: Diagnostics (Basel). 2026 Mar 8;16(5):799. doi: 10.3390/diagnostics16050799 (PMC12984159; doi:10.3390/diagnostics16050799)
Supplement: Supplementary file 1 [file diagnostics-16-00799-s001.zip]

Archive with 1 entries (1 files):
- diagnostics-4117238-supplementary.pdf
